# Supplementary material for: Adaptor linked K63 di-ubiquitin activates Nedd4/Rsp5 E3 ligase
Source: eLife. 2022 Jun 30;11:e77424. doi: 10.7554/eLife.77424 (PMC9282857; doi:10.7554/eLife.77424)
Supplement: Source data 1. [file elife-77424-data1.zip]

Archive with 234 entries (214 files):
- Source data/
- Source data/Figure 1-figure supplemental 2/
- Source data/Figure 1-figure supplemental 3/
- Source data/.DS_Store
- __MACOSX/Source data/._.DS_Store
- Source data/Figure 3-figure supplemental 2/
- Source data/Figure 2-figure supplemental 1/
- Source data/Figure 5-figure supplemental 2/
- Source data/Figure 6-figure supplemental 1/
- Source data/Figure 6/
- Source data/Figure 1/
- Source data/Figure 1-figure supplemental 1/
- Source data/Figure 3-figure supplemental 1/
- Source data/Supplementary file 2/
- Source data/Figure 2-figure supplemental 3/
- Source data/Figure 2-figure supplemental 4/
- Source data/Figure 2-figure supplemental 2/
- Source data/Figure 4/
- Source data/Figure 3/
- Source data/Figure 6-figure supplemental 2/
- Source data/Figure 2/
- Source data/Figure 5/
- Source data/Figure 1-figure supplemental 2/Figure 1-figure supplemental 2_G6PDH.tif
- __MACOSX/Source data/Figure 1-figure supplemental 2/._Figure 1-figure supplemental 2_G6PDH.tif
- Source data/Figure 1-figure supplemental 2/Figure 1-figure supplemental 2_FLAG.png
- __MACOSX/Source data/Figure 1-figure supplemental 2/._Figure 1-figure supplemental 2_FLAG.png
- Source data/Figure 1-figure supplemental 3/.DS_Store
- __MACOSX/Source data/Figure 1-figure supplemental 3/._.DS_Store
- Source data/Figure 1-figure supplemental 3/Figure 1-figure supplemental 3B.tif
- __MACOSX/Source data/Figure 1-figure supplemental 3/._Figure 1-figure supplemental 3B.tif
- Source data/Figure 1-figure supplemental 3/Figure 1-figure supplemental 3A_FLAG.tif
- __MACOSX/Source data/Figure 1-figure supplemental 3/._Figure 1-figure supplemental 3A_FLAG.tif
- Source data/Figure 3-figure supplemental 2/Figure 3-figure supplement 2B.xlsx
- __MACOSX/Source data/Figure 3-figure supplemental 2/._Figure 3-figure supplement 2B.xlsx
- Source data/Figure 2-figure supplemental 1/.DS_Store
- __MACOSX/Source data/Figure 2-figure supplemental 1/._.DS_Store
- Source data/Figure 2-figure supplemental 1/figure 2-figure supplemental 1A-GFP.tif
- __MACOSX/Source data/Figure 2-figure supplemental 1/._figure 2-figure supplemental 1A-GFP.tif
- Source data/Figure 2-figure supplemental 1/Figure 2-figure supplement 1C.xlsx
- __MACOSX/Source data/Figure 2-figure supplemental 1/._Figure 2-figure supplement 1C.xlsx
- Source data/Figure 2-figure supplemental 1/figure 2-figure supplemental 1A-G6PDH.tif
- __MACOSX/Source data/Figure 2-figure supplemental 1/._figure 2-figure supplemental 1A-G6PDH.tif
- Source data/Figure 2-figure supplemental 1/figure 2-figure supplemental 1E-FLAG.tif
- __MACOSX/Source data/Figure 2-figure supplemental 1/._figure 2-figure supplemental 1E-FLAG.tif
- Source data/Figure 2-figure supplemental 1/figure 2-figure supplemental 1D-FLAG.tif
- __MACOSX/Source data/Figure 2-figure supplemental 1/._figure 2-figure supplemental 1D-FLAG.tif
- Source data/Figure 2-figure supplemental 1/figure 2-figure supplemental 1F-GFP.tif
- __MACOSX/Source data/Figure 2-figure supplemental 1/._figure 2-figure supplemental 1F-GFP.tif
- Source data/Figure 2-figure supplemental 1/figure 2-figure supplemental 1D-G6PDH.tif
- __MACOSX/Source data/Figure 2-figure supplemental 1/._figure 2-figure supplemental 1D-G6PDH.tif
- Source data/Figure 2-figure supplemental 1/figure 2-figure supplemental 1D-GFP.tif
- __MACOSX/Source data/Figure 2-figure supplemental 1/._figure 2-figure supplemental 1D-GFP.tif
- Source data/Figure 2-figure supplemental 1/figure 2-figure supplemental 1F-FLAG.tif
- __MACOSX/Source data/Figure 2-figure supplemental 1/._figure 2-figure supplemental 1F-FLAG.tif
- Source data/Figure 2-figure supplemental 1/figure 2-figure supplemental 1E-GFP.tif
- __MACOSX/Source data/Figure 2-figure supplemental 1/._figure 2-figure supplemental 1E-GFP.tif
- Source data/Figure 5-figure supplemental 2/Figure 5-figure supplemental 1B-1.tif
- __MACOSX/Source data/Figure 5-figure supplemental 2/._Figure 5-figure supplemental 1B-1.tif
- Source data/Figure 5-figure supplemental 2/.DS_Store
- __MACOSX/Source data/Figure 5-figure supplemental 2/._.DS_Store
- Source data/Figure 5-figure supplemental 2/Figure 5-figure supplemental 1A.tif
- __MACOSX/Source data/Figure 5-figure supplemental 2/._Figure 5-figure supplemental 1A.tif
- Source data/Figure 5-figure supplemental 2/Figure 5-figure supplemental 1C-1.tif
- __MACOSX/Source data/Figure 5-figure supplemental 2/._Figure 5-figure supplemental 1C-1.tif
- Source data/Figure 6-figure supplemental 1/figure 6-figure supplemental 1A-G6PDH.tif
- __MACOSX/Source data/Figure 6-figure supplemental 1/._figure 6-figure supplemental 1A-G6PDH.tif
- Source data/Figure 6-figure supplemental 1/figure 6-figure supplemental 1A-FLAG.tif
- __MACOSX/Source data/Figure 6-figure supplemental 1/._figure 6-figure supplemental 1A-FLAG.tif
- Source data/Figure 6-figure supplemental 1/figure 6-figure supplemental 1B-G6PDH.tif
- __MACOSX/Source data/Figure 6-figure supplemental 1/._figure 6-figure supplemental 1B-G6PDH.tif
- Source data/Figure 6-figure supplemental 1/figure 6-figure supplemental 1D-FLAG.tif
- Source data/Figure 6-figure supplemental 1/figure 6-figure supplemental 1E-FLAG.tif
- __MACOSX/Source data/Figure 6-figure supplemental 1/._figure 6-figure supplemental 1E-FLAG.tif
- Source data/Figure 6-figure supplemental 1/figure 6-figure supplemental 1D-G6PDH.tif
- Source data/Figure 6-figure supplemental 1/figure 6-figure supplemental 1B-FLAG.tif
- __MACOSX/Source data/Figure 6-figure supplemental 1/._figure 6-figure supplemental 1B-FLAG.tif
- Source data/Figure 6-figure supplemental 1/figure 6-figure supplemental 1E-G6PDH.tif
- Source data/Figure 6/figure 6A-HA.tif
- __MACOSX/Source data/Figure 6/._figure 6A-HA.tif
- Source data/Figure 6/figure 6A-G6PDH.tif
- __MACOSX/Source data/Figure 6/._figure 6A-G6PDH.tif
- Source data/Figure 6/Figure 6C-HA.tif
- __MACOSX/Source data/Figure 6/._Figure 6C-HA.tif
- Source data/Figure 6/figure 6D-G6PDH.tif
- __MACOSX/Source data/Figure 6/._figure 6D-G6PDH.tif
- Source data/Figure 6/figure 6B-G6PDH.tif
- Source data/Figure 6/figure 6D-HA.tif
- __MACOSX/Source data/Figure 6/._figure 6D-HA.tif
- Source data/Figure 6/Figure 6C-myc.tif
- __MACOSX/Source data/Figure 6/._Figure 6C-myc.tif
- Source data/Figure 6/figure 6B-HA.tif
- __MACOSX/Source data/Figure 6/._figure 6B-HA.tif
- Source data/Figure 6/Figure 6C-G6PDH.tif
- __MACOSX/Source data/Figure 6/._Figure 6C-G6PDH.tif
- Source data/Figure 1/Figure 1C_Art5_Ub_WT_K63R_FLAG.tif
- __MACOSX/Source data/Figure 1/._Figure 1C_Art5_Ub_WT_K63R_FLAG.tif
- Source data/Figure 1/Figure 1B_Art5-HTF.tif
- __MACOSX/Source data/Figure 1/._Figure 1B_Art5-HTF.tif
- Source data/Figure 1/Figure 1C_Art5_Ub_WT_K63R_G6PDHpng.png
- __MACOSX/Source data/Figure 1/._Figure 1C_Art5_Ub_WT_K63R_G6PDHpng.png
- Source data/Figure 1/Figure 1B_G6PDH.tif
- __MACOSX/Source data/Figure 1/._Figure 1B_G6PDH.tif
- Source data/Figure 1-figure supplemental 1/Figure 1-figure supplemental 1C_G6PDH.tif
- __MACOSX/Source data/Figure 1-figure supplemental 1/._Figure 1-figure supplemental 1C_G6PDH.tif
- Source data/Figure 1-figure supplemental 1/Figure 1-figure supplemental 1C_art1-diUb-k63linked-ub_new.tif
- __MACOSX/Source data/Figure 1-figure supplemental 1/._Figure 1-figure supplemental 1C_art1-diUb-k63linked-ub_new.tif
- Source data/Figure 1-figure supplemental 1/Figure 1-figure supplemental 1B_G6PDH.tif
- __MACOSX/Source data/Figure 1-figure supplemental 1/._Figure 1-figure supplemental 1B_G6PDH.tif
- Source data/Figure 1-figure supplemental 1/Figure 1-figure supplemental 1B_FLAG_.tif
- __MACOSX/Source data/Figure 1-figure supplemental 1/._Figure 1-figure supplemental 1B_FLAG_.tif
- Source data/Figure 3-figure supplemental 1/Figure 3-figure supplement 1F.xlsx
- __MACOSX/Source data/Figure 3-figure supplemental 1/._Figure 3-figure supplement 1F.xlsx
- Source data/Figure 3-figure supplemental 1/Figure 3-figure supplement 1H.xlsx
- __MACOSX/Source data/Figure 3-figure supplemental 1/._Figure 3-figure supplement 1H.xlsx
- Source data/Figure 3-figure supplemental 1/Figure 3-figure supplement 1D.xlsx
- __MACOSX/Source data/Figure 3-figure supplemental 1/._Figure 3-figure supplement 1D.xlsx
- Source data/Supplementary file 2/8-(A) Art1PY-purification.pdf
- __MACOSX/Source data/Supplementary file 2/._8-(A) Art1PY-purification.pdf
- Source data/Supplementary file 2/.DS_Store
- __MACOSX/Source data/Supplementary file 2/._.DS_Store
- Source data/Supplementary file 2/1-(A) Ub purification.pdf
- __MACOSX/Source data/Supplementary file 2/._1-(A) Ub purification.pdf
- Source data/Supplementary file 2/2-K63 linked di-Ub purification.pdf
- __MACOSX/Source data/Supplementary file 2/._2-K63 linked di-Ub purification.pdf
- Source data/Supplementary file 2/1-(B) Ub-I44A purification.pdf
- __MACOSX/Source data/Supplementary file 2/._1-(B) Ub-I44A purification.pdf
- Source data/Supplementary file 2/8-(B) Art1PY mutant-purification.pdf
- __MACOSX/Source data/Supplementary file 2/._8-(B) Art1PY mutant-purification.pdf
- Source data/Supplementary file 2/3-M1 linked di-Ub purification.pdf
- __MACOSX/Source data/Supplementary file 2/._3-M1 linked di-Ub purification.pdf
- Source data/Supplementary file 2/5-K63 linked di-Ub (Ubwt-UbI44A) purification.pdf
- __MACOSX/Source data/Supplementary file 2/._5-K63 linked di-Ub (Ubwt-UbI44A) purification.pdf
- Source data/Supplementary file 2/4-K48 linked di-Ub purification.pdf
- __MACOSX/Source data/Supplementary file 2/._4-K48 linked di-Ub purification.pdf
- Source data/Supplementary file 2/9-(B) Art5PY mutant-purification.pdf
- __MACOSX/Source data/Supplementary file 2/._9-(B) Art5PY mutant-purification.pdf
- Source data/Supplementary file 2/12-(B) Any1-diUb purification.pdf
- __MACOSX/Source data/Supplementary file 2/._12-(B) Any1-diUb purification.pdf
- Source data/Supplementary file 2/7-Rsp5 ww1-HECT domain purification.pdf
- __MACOSX/Source data/Supplementary file 2/._7-Rsp5 ww1-HECT domain purification.pdf
- Source data/Supplementary file 2/6-Rsp5 HECT domain purification.pdf
- __MACOSX/Source data/Supplementary file 2/._6-Rsp5 HECT domain purification.pdf
- Source data/Supplementary file 2/10-Pub1.pdf
- __MACOSX/Source data/Supplementary file 2/._10-Pub1.pdf
- Source data/Supplementary file 2/12-(A) Any1-diUb synthesis.pdf
- __MACOSX/Source data/Supplementary file 2/._12-(A) Any1-diUb synthesis.pdf
- Source data/Supplementary file 2/11-Any1.pdf
- __MACOSX/Source data/Supplementary file 2/._11-Any1.pdf
- Source data/Supplementary file 2/9-(A) Art5PY-purification.pdf
- __MACOSX/Source data/Supplementary file 2/._9-(A) Art5PY-purification.pdf
- Source data/Figure 2-figure supplemental 3/figure 2-figure supplemental 3A-G6PDH.tif
- __MACOSX/Source data/Figure 2-figure supplemental 3/._figure 2-figure supplemental 3A-G6PDH.tif
- Source data/Figure 2-figure supplemental 3/Figure 2-figure supplement 3C.xlsx
- __MACOSX/Source data/Figure 2-figure supplemental 3/._Figure 2-figure supplement 3C.xlsx
- Source data/Figure 2-figure supplemental 3/Figure 2-figure supplement 3B.xlsx
- __MACOSX/Source data/Figure 2-figure supplemental 3/._Figure 2-figure supplement 3B.xlsx
- Source data/Figure 2-figure supplemental 3/figure 2-figure supplemental 3A-GFP.tif
- __MACOSX/Source data/Figure 2-figure supplemental 3/._figure 2-figure supplemental 3A-GFP.tif
- Source data/Figure 2-figure supplemental 3/figure 2-figure supplemental 3C-G6PDH.tif
- __MACOSX/Source data/Figure 2-figure supplemental 3/._figure 2-figure supplemental 3C-G6PDH.tif
- Source data/Figure 2-figure supplemental 3/figure 2-figure supplemental 3C-GFP.tif
- __MACOSX/Source data/Figure 2-figure supplemental 3/._figure 2-figure supplemental 3C-GFP.tif
- Source data/Figure 2-figure supplemental 4/figure 2-figure supplemental 4A-0.tif
- __MACOSX/Source data/Figure 2-figure supplemental 4/._figure 2-figure supplemental 4A-0.tif
- Source data/Figure 2-figure supplemental 4/figure 2-figure supplemental 4B-0.tif
- __MACOSX/Source data/Figure 2-figure supplemental 4/._figure 2-figure supplemental 4B-0.tif
- Source data/Figure 2-figure supplemental 4/figure 2-figure supplemental 4A-2-4.tif
- __MACOSX/Source data/Figure 2-figure supplemental 4/._figure 2-figure supplemental 4A-2-4.tif
- Source data/Figure 2-figure supplemental 4/figure 2-figure supplemental 4B-2-4.tif
- __MACOSX/Source data/Figure 2-figure supplemental 4/._figure 2-figure supplemental 4B-2-4.tif
- Source data/Figure 2-figure supplemental 2/figure 2-figure supplemental 2B-G6PDH.tif
- __MACOSX/Source data/Figure 2-figure supplemental 2/._figure 2-figure supplemental 2B-G6PDH.tif
- Source data/Figure 2-figure supplemental 2/figure 2-figure supplemental 2A-FLAG.tif
- __MACOSX/Source data/Figure 2-figure supplemental 2/._figure 2-figure supplemental 2A-FLAG.tif
- Source data/Figure 2-figure supplemental 2/figure 2-figure supplemental 2A-G6PDH.tif
- __MACOSX/Source data/Figure 2-figure supplemental 2/._figure 2-figure supplemental 2A-G6PDH.tif
- Source data/Figure 2-figure supplemental 2/figure 2-figure supplemental 2B-FLAG.tif
- __MACOSX/Source data/Figure 2-figure supplemental 2/._figure 2-figure supplemental 2B-FLAG.tif
- Source data/Figure 4/Figure 4E-Rsp5.tif
- __MACOSX/Source data/Figure 4/._Figure 4E-Rsp5.tif
- Source data/Figure 4/Figure 4E-GST.tif
- __MACOSX/Source data/Figure 4/._Figure 4E-GST.tif
- Source data/Figure 4/Figure 4A-GST.tif
- __MACOSX/Source data/Figure 4/._Figure 4A-GST.tif
- Source data/Figure 4/Figure 4A-6xHis.tif
- __MACOSX/Source data/Figure 4/._Figure 4A-6xHis.tif
- Source data/Figure 3/Figure 3G.xlsx
- __MACOSX/Source data/Figure 3/._Figure 3G.xlsx
- Source data/Figure 3/Figure 3E.xlsx
- __MACOSX/Source data/Figure 3/._Figure 3E.xlsx
- Source data/Figure 3/Figure 3C.xlsx
- __MACOSX/Source data/Figure 3/._Figure 3C.xlsx
- Source data/Figure 6-figure supplemental 2/figure 6-figure supplemental 2B-FLAG.tif
- __MACOSX/Source data/Figure 6-figure supplemental 2/._figure 6-figure supplemental 2B-FLAG.tif
- Source data/Figure 6-figure supplemental 2/.DS_Store
- __MACOSX/Source data/Figure 6-figure supplemental 2/._.DS_Store
- Source data/Figure 6-figure supplemental 2/figure 6-figure supplemental 2B-G6PDH.tif
- __MACOSX/Source data/Figure 6-figure supplemental 2/._figure 6-figure supplemental 2B-G6PDH.tif
- Source data/Figure 6-figure supplemental 2/figure 6-figure supplemental 2A-G6PDH.tif
- __MACOSX/Source data/Figure 6-figure supplemental 2/._figure 6-figure supplemental 2A-G6PDH.tif
- Source data/Figure 6-figure supplemental 2/Figure 6-figure supplement 2B.xlsx
- __MACOSX/Source data/Figure 6-figure supplemental 2/._Figure 6-figure supplement 2B.xlsx
- Source data/Figure 6-figure supplemental 2/figure 6-figure supplemental 2A-FLAG.tif
- __MACOSX/Source data/Figure 6-figure supplemental 2/._figure 6-figure supplemental 2A-FLAG.tif
- Source data/Figure 6-figure supplemental 2/Figure 6-figure supplement 2D.xlsx
- __MACOSX/Source data/Figure 6-figure supplemental 2/._Figure 6-figure supplement 2D.xlsx
- Source data/Figure 2/.DS_Store
- __MACOSX/Source data/Figure 2/._.DS_Store
- Source data/Figure 2/figure 2E-GFP_new_v3.tif
- __MACOSX/Source data/Figure 2/._figure 2E-GFP_new_v3.tif
- Source data/Figure 2/figure 2D-myc_new.tif
- __MACOSX/Source data/Figure 2/._figure 2D-myc_new.tif
- Source data/Figure 2/figure 2E-HA-new.tif
- __MACOSX/Source data/Figure 2/._figure 2E-HA-new.tif
- Source data/Figure 2/Figure 2C.xlsx
- __MACOSX/Source data/Figure 2/._Figure 2C.xlsx
- Source data/Figure 2/figure 2D-G6PDH_new.tif
- __MACOSX/Source data/Figure 2/._figure 2D-G6PDH_new.tif
- Source data/Figure 2/Figure 2A_GFP.tif
- __MACOSX/Source data/Figure 2/._Figure 2A_GFP.tif
- Source data/Figure 2/figure 2D-GFP_new.tif
- __MACOSX/Source data/Figure 2/._figure 2D-GFP_new.tif
- Source data/Figure 2/Figure 2A_G6PDH.tif
- __MACOSX/Source data/Figure 2/._Figure 2A_G6PDH.tif
- Source data/Figure 5/figure 5A-FLAG.tif
- __MACOSX/Source data/Figure 5/._figure 5A-FLAG.tif
- Source data/Figure 5/figure 5B-Rsp5.tif
- __MACOSX/Source data/Figure 5/._figure 5B-Rsp5.tif
- Source data/Figure 5/.DS_Store
- __MACOSX/Source data/Figure 5/._.DS_Store
- Source data/Figure 5/Figure 5A-Rsp5.tif
- __MACOSX/Source data/Figure 5/._Figure 5A-Rsp5.tif
- Source data/Figure 5/figure 5B-FLAG.tif
- __MACOSX/Source data/Figure 5/._figure 5B-FLAG.tif
